# Supplementary material for: Phenolic Fingerprints of Spanish Olive Mill Wastewaters (Alpechin): A Step Toward Regional Valorization Through Antioxidant Recovery
Source: Antioxidants (Basel). 2025 Nov 18;14(11):1371. doi: 10.3390/antiox14111371 (PMC12649255; doi:10.3390/antiox14111371)
Supplement: Supplementary file 1 [file antioxidants-14-01371-s001.zip]

Archive with 1 entries (1 files):
- antioxidants-3934475-supplementary.pdf
